# Supplementary material for: Comparative Study of the Nutritional Composition and Antioxidant Ability of Soups Made from Wild and Farmed Snakehead Fish (Channa Argus)
Source: Foods. 2022 Oct 21;11(20):3294. doi: 10.3390/foods11203294 (PMC9601314; doi:10.3390/foods11203294)
Supplement: Supplementary file 1 [file foods-11-03294-s001.zip]

Archive with 1 entries (1 files):
- foods-1940732-supplementary.pdf
